# Supplementary material for: Novel dummy molecularly imprinted polymer for simultaneous solid-phase extraction of stanozolol metabolites from urine
Source: Anal Bioanal Chem. 2024 Apr 25;416(14):3335–47. doi: 10.1007/s00216-024-05285-x (PMC11106188; doi:10.1007/s00216-024-05285-x)
Supplement: Supplementary file 2 — Supplementary file2 (XLSX 26 KB) [file 216_2024_5285_MOESM2_ESM.xlsx]

## Sheet: Table S1
	Table S1 Chemical composition of the prepared DMIPs
	Polymer	DT	FM	CL	DT:FM:CL
	1	STZ	MAA	EGDMA	01:04:20
	2				0.0453704
	3				01:10:20
	4				0.049537
	5		4-VP		01:04:20
	6				0.0453704
	7				01:10:20
	8				0.049537

## Sheet: Table S2
	Table S2 Recoveries obtained from DMISPE and NISPE under different conditions for SPE optimization
	Evaluated factors	Trial #	Polymer amount (mg)	Loaded Conc. (μg mL-1)	Loading Solvent (v/v)	Aqueous Washing solvent		Elution solvent (v/v)	%R DMISPE ± SD a			%R NISPE± SD a			p-valuef
						%ACN	pH
									Lb	Wc	Ed	Lb	Wc	Ed
	Loading solvent composition	1	10	1	DMF: MeOH (0.5: 99.5)	-	-	MeOH: AcOH (90:10)	76 ±2.44	-	13 ±1.18	82 ±2.60	-	10 ±1.23	0.827
		2	10	2.5		-	-		74 ±2.34	-	12 ±1.19	93 ±3.19	-	10 ±1.24	0.651
		3	10	5		-	-		78 ±8.96	-	16 ±6.43	44 ±6.43	-	8 ±4.89	0.843
		4	15	2.5		-	-		58 ±3.09	-	12.8 ±2.13	68 ±3.22	-	5.9 ±2.13	0.723
		5	20	2.5		-	-		65 ±3.31	-	12.4 ±2.13	76.5 ±3.44	-	5.9 ±2.13	0.198
		6	10	1	DMF: MeOH: H₂O (0.5: 0.5: 99)	-	-		2.4 ±0.98	-	109 ±5.93	4.9 ±0.98	-	96 ±5.77	0.251
		7	10	2.5		-	-		1.61±0.98	-	111 ±2.21	5.19 ±0.48	-	95 ±2.03	0.743
		8	10	5		-	-		4.69 ±0.98	-	98 ±4.06	1.844 ±0.98	-	87 ±3.50	0.28
	%ACN in washing solvent	9	10	5		0			0.035 ±0.01	47.6 ± 2.63	* 8.2 ±1.01	0.694±0.07	58.5 ±2.59	3.9 ±0.97	0.019
		10				5	-		0.033 ±0.01	0.036 ±0.38	49 ±2.20	0.74 ±0.07	0.537±0.54	49 ±2.76	0.172
		11				40	-		ND e	5.475 ± 0.98	ND	ND	16.163± 0.59	2.606 ± 0.76	-
	%AcOH in elution solvent	12				5	-	MeOH: AcOH (70:30)	0.021 ±0.02	0.023 ±0.02	* 19 ±0.84	0.184 ±0.03	0.113±0.02	7 ±1.54	0.045
		13					-	MeOH: AcOH (90:10)	0.033 ±0.01	0.036 ±0.38	49 ±2.21	0.74 ±0.07	0.537±0.54	49 ±2.76	0.172
		14					-	MeOH: AcOH (95:5)	0.053 ±0.03	0.113±0.03	* 75 ±3.86	0.209 ±0.04	0.646±0.10	49 ±1.99	0.019
		15					-	100% MeOH	0.01 ±0.03	0.028±0.03	* 77 ±3.99	0.278 ±0.05	0.769±0.12	48 ±2.01	0.016
	Washing solvent pH	16					1	100% MeOH	0.088 ±0.11	95 ±0.72	* 9 ±0.21	1.614 ±0.14	89 ±0.19	10.1 ±0.08	0.042
		17					4		0.204 ±0.01	0.679 ±0.06	** 90.94 ±0.04	1.194±0.10	0.329±0.02	77.69 ±0.02	0.0003
	Cartridge capacity	18		5			4		0.204 ±0.01	0.679 ±0.06	** 90.94 ±0.04	1.194±0.10	0.329±0.02	77.69 ±0.02	0.00032
		19		10					0.039 ±0.01	0.371 ±0.02	** 85 ±1.63	8.958 ±0.87	5.791±0.56	52 ±0.15	0.0032
		20		20					0.055± 0.004	0.16 ±0.01	** 71 ±0.72	3.947 ±0.38	3.346±0.32	18 ±1.37	8.7e-05
	(a) standard deviation for three determinations (b) L= loading step (c) W=Washing step
	(d) E= Elution step (e) ND= not detected
	(f) Results of elution step were analyzed for statistical significance using unpaired, two-tailed t-test. P-values less than 0.05
	were considered to be significant, where (*) P ≤ 0.05 and (**) P ≤ 0.01

## Sheet: Table S3
	Table S3 Linearity values of STZ (n=3 for each calibration sample)
	STZ concentration (ng mL-1)	Peak ratio			Mean peak ratio	SD	Standard error
		Stock 1	Stock 2	Stock 3
	5	0.25	0.24	0.21	0.23	0.02	0.01
	10	0.49	0.49	0.44	0.48	0.03	0.02
	25	1.34	1.12	1.14	1.2	0.12	0.07
	50	3.33	3.06	2.84	3.08	0.25	0.14
	100	6.7	6.61	6.59	6.64	0.06	0.03

## Sheet: Table S4
	Table S4 Surface area, pore volume and pore size of polymer 3 using BET and BJH methods
			Polymer 3
			DMIP	NIP
	BET Surface area (m² g-1)		23.38	58.36
	BJH pore volume (cc g-1)	Adsorption	0.07	0.16
		Desorption	0.07	0.17
	BJH pore diameter (nm)	Adsorption	1.94	1.67
		Desorption	1.86	5.69

## Sheet: Table S5
	Table S5 % Recoveries of 3’-OHSTZ (60 ng mL-1), 4β-OHSTZ (75 ng mL-1) and 16β-OHSTZ (135 ng mL-1) after SPE of spiked urine samples (n=3)
		Spiking concentration (ng mL-1)	MISPE		NISPE		p-valuea
			Actual conc. (ng mL-1) ± SD*	%Recovery ± SD	Actual conc. (ng mL-1) ± SD	%Recovery ± SD
	3'-OHSTZ	60	56.11 ±8.28	97.80 ±13.80	28.355 ±5.12	45.09 ±8.54	9e-05
	4β-OHSTZ	75	58.18 ±5.25	83.17 ±7.50	29.655 ±1.93	34.60 ±2.76	0.001
	16β-OHSTZ	135	81.60 ±2.73	69.98 ±2.02	50.998 ±5.63	34.59 ±4.17	0.005
	(*) Standard deviation of three measurements.
	(a) P-values were calculated using unpaired, 2 tailed t-test
